# Supplementary material for: The Poly-Histidine Tag H6 Mediates Structural and Functional Properties of Disintegrating, Protein-Releasing Inclusion Bodies
Source: Pharmaceutics. 2022 Mar 10;14(3):602. doi: 10.3390/pharmaceutics14030602 (PMC8955739; doi:10.3390/pharmaceutics14030602)
Supplement: Supplementary file 1 [file pharmaceutics-14-00602-s001.zip]

Archive with 1 entries (1 files):
- pharmaceutics-1514519-supplementary.xlsx
