# Supplementary material for: The Poly-Histidine Tag H6 Mediates Structural and Functional Properties of Disintegrating, Protein-Releasing Inclusion Bodies
Source: Pharmaceutics. 2022 Mar 10;14(3):602. doi: 10.3390/pharmaceutics14030602 (PMC8955739; doi:10.3390/pharmaceutics14030602)
Supplement: Supplementary file 1 [file pharmaceutics-14-00602-s001.zip › pharmaceutics-1514519-supplementary.xlsx]

## Sheet: Hoja1
Figure 1C																																																	Figure 2A
Volume percetage vs size in nm
VP1-GFP IBs																							VP1-GFP-H6 IBs																										VP1-GFP IBs
Raw data																				Average reported in Figure C			Raw data																				Average reported in Figure C
Size (d.nm) - CInatVP1GFPbuff pbs 1x [Steady state]	Volume (Percent) - CInatVP1GFPH6buff pbs 1x [Steady state]	Size (d.nm) - CInatVP1GFPH6buff pbs 1x [Steady state]	Volume (Percent) - CInatVP1GFPbuff pbs 1x [Steady state]	Size (d.nm) - CInatVP1GFPH6buff pbs 1x [Steady state]	Volume (Percent) - CInatVP1GFPH6buff pbs 1x [Steady state]	Size (d.nm) - CInatVP1GFPbuff pbs 1x [Steady state]	Volume (Percent) - CInatVP1GFPH6buff pbs 1x [Steady state]	Size (d.nm) - CInatVP1GFPbuff pbs 1x [Steady state]	Volume (Percent) - CInatVP1GFPH6buff pbs 1x [Steady state]	Size (d.nm) - CInatVP1GFPbuff pbs 1x [Steady state]	Volume (Percent) - CInatVP1GFPH6buff pbs 1x [Steady state]	Size (d.nm) - CInatVP1GFPbuff pbs 1x [Steady state]	Volume (Percent) - CInatVP1GFPH6buff pbs 1x [Steady state]	Size (d.nm) - CInatVP1GFPbuff pbs 1x [Steady state]	Volume (Percent) - CInatVP1GFPH6buff pbs 1x [Steady state]	Size (d.nm) - CInatVP1GFPbuff pbs 1x [Steady state]	Volume (Percent) - CInatVP1GFPH6buff pbs 1x [Steady state]	Size (d.nm) - CInatVP1GFPbuff pbs 1x [Steady state]	Volume (Percent) - CInatVP1GFPH6buff pbs 1x [Steady state]	Size (d.nm) - CInatVP1GFPH6buff pbs 1x Avg [Steady state]	Volume (Percent) - CInatVP1GFPbuff pbs 1x Avg [Steady state]		Size (d.nm) - CInat de VP1GFPH6 [Steady state]	Volume (Percent) - CInat de VP1GFPH6 [Steady state]	Size (d.nm) - CInat de VP1GFPH6 [Steady state]	Volume (Percent) - CInat de VP1GFPH6 [Steady state]	Size (d.nm) - CInat de VP1GFPH6 [Steady state]	Volume (Percent) - CInat de VP1GFPH6 [Steady state]	Size (d.nm) - CInat de VP1GFPH6 [Steady state]	Volume (Percent) - CInat de VP1GFPH6 [Steady state]	Size (d.nm) - CInat de VP1GFPH6 [Steady state]	Volume (Percent) - CInat de VP1GFPH6 [Steady state]	Size (d.nm) - CInat de VP1GFPH6 [Steady state]	Volume (Percent) - CInat de VP1GFPH6 [Steady state]	Size (d.nm) - CInat de VP1GFPH6 [Steady state]	Volume (Percent) - CInat de VP1GFPH6 [Steady state]	Size (d.nm) - CInat de VP1GFPH6 [Steady state]	Volume (Percent) - CInat de VP1GFPH6 [Steady state]	Size (d.nm) - CInat de VP1GFPH6 [Steady state]	Volume (Percent) - CInat de VP1GFPH6 [Steady state]	Size (d.nm) - CInat de VP1GFPH6 [Steady state]	Volume (Percent) - CInat de VP1GFPH6 [Steady state]	Size (d.nm) - CInat de VP1GFPH6 Avg [Steady state]	Volume (Percent) - CInat de VP1GFPH6 Avg [Steady state]					Wavenumber (cm-1)
0.3	0	0.3	0	0.3	0	0.3	0	0.3	0	0.3	0	0.3	0	0.3	0	0.3	0	0.3	0	0.3	0		0.3	0	0.3	0	0.3	0	0.3	0	0.3	0	0.3	0	0.3	0	0.3	0	0.3	0	0.3	0	0.3	0					1598.86
0.3489	0	0.3489	0	0.3489	0	0.3489	0	0.3489	0	0.3489	0	0.3489	0	0.3489	0	0.3489	0	0.3489	0	0.3489	0		0.3489	0	0.3489	0	0.3489	0	0.3489	0	0.3489	0	0.3489	0	0.3489	0	0.3489	0	0.3489	0	0.3489	0	0.3489	0					1600.79
0.4057	0	0.4057	0	0.4057	0	0.4057	0	0.4057	0	0.4057	0	0.4057	0	0.4057	0	0.4057	0	0.4057	0	0.4057	0		0.4057	0	0.4057	0	0.4057	0	0.4057	0	0.4057	0	0.4057	0	0.4057	0	0.4057	0	0.4057	0	0.4057	0	0.4057	0					1602.72
0.4718	0	0.4718	0	0.4718	0	0.4718	0	0.4718	0	0.4718	0	0.4718	0	0.4718	0	0.4718	0	0.4718	0	0.4718	0		0.4718	0	0.4718	0	0.4718	0	0.4718	0	0.4718	0	0.4718	0	0.4718	0	0.4718	0	0.4718	0	0.4718	0	0.4718	0					1604.64
0.5487	0	0.5487	0	0.5487	0	0.5487	0	0.5487	0	0.5487	0	0.5487	0	0.5487	0	0.5487	0	0.5487	0	0.5487	0		0.5487	0	0.5487	0	0.5487	0	0.5487	0	0.5487	0	0.5487	0	0.5487	0	0.5487	0	0.5487	0	0.5487	0	0.5487	0					1606.57
0.6381	0	0.6381	0	0.6381	0	0.6381	0	0.6381	0	0.6381	0	0.6381	0	0.6381	0	0.6381	0	0.6381	0	0.6381	0		0.6381	0	0.6381	0	0.6381	0	0.6381	0	0.6381	0	0.6381	0	0.6381	0	0.6381	0	0.6381	0	0.6381	0	0.6381	0					1608.5
0.742	0	0.742	0	0.742	0	0.742	0	0.742	0	0.742	0	0.742	0	0.742	0	0.742	0	0.742	0	0.742	0		0.742	0	0.742	0	0.742	0	0.742	0	0.742	0	0.742	0	0.742	0	0.742	0	0.742	0	0.742	0	0.742	0					1610.43
0.8629	0	0.8629	0	0.8629	0	0.8629	0	0.8629	0	0.8629	0	0.8629	0	0.8629	0	0.8629	0	0.8629	0	0.8629	0		0.8629	0	0.8629	0	0.8629	0	0.8629	0	0.8629	0	0.8629	0	0.8629	0	0.8629	0	0.8629	0	0.8629	0	0.8629	0					1612.36
1.003	0	1.003	0	1.003	0	1.003	0	1.003	0	1.003	0	1.003	0	1.003	0	1.003	0	1.003	0	1.003	0		1.003	0	1.003	0	1.003	0	1.003	0	1.003	0	1.003	0	1.003	0	1.003	0	1.003	0	1.003	0	1.003	0					1614.29
1.167	0	1.167	0	1.167	0	1.167	0	1.167	0	1.167	0	1.167	0	1.167	0	1.167	0	1.167	0	1.167	0		1.167	0	1.167	0	1.167	0	1.167	0	1.167	0	1.167	0	1.167	0	1.167	0	1.167	0	1.167	0	1.167	0					1616.22
1.357	0	1.357	0	1.357	0	1.357	0	1.357	0	1.357	0	1.357	0	1.357	0	1.357	0	1.357	0	1.357	0		1.357	0	1.357	0	1.357	0	1.357	0	1.357	0	1.357	0	1.357	0	1.357	0	1.357	0	1.357	0	1.357	0					1618.14
1.578	0	1.578	0	1.578	0	1.578	0	1.578	0	1.578	0	1.578	0	1.578	0	1.578	0	1.578	0	1.578	0		1.578	0	1.578	0	1.578	0	1.578	0	1.578	0	1.578	0	1.578	0	1.578	0	1.578	0	1.578	0	1.578	0					1620.07
1.835	0	1.835	0	1.835	0	1.835	0	1.835	0	1.835	0	1.835	0	1.835	0	1.835	0	1.835	0	1.835	0		1.835	0	1.835	0	1.835	0	1.835	0	1.835	0	1.835	0	1.835	0	1.835	0	1.835	0	1.835	0	1.835	0					1622
2.134	0	2.134	0	2.134	0	2.134	0	2.134	0	2.134	0	2.134	0	2.134	0	2.134	0	2.134	0	2.134	0		2.134	0	2.134	0	2.134	0	2.134	0	2.134	0	2.134	0	2.134	0	2.134	0	2.134	0	2.134	0	2.134	0					1623.93
2.482	0	2.482	0	2.482	0	2.482	0	2.482	0	2.482	0	2.482	0	2.482	0	2.482	0	2.482	0	2.482	0		2.482	0	2.482	0	2.482	0	2.482	0	2.482	0	2.482	0	2.482	0	2.482	0	2.482	0	2.482	0	2.482	0					1625.86
2.886	0	2.886	0	2.886	0	2.886	0	2.886	0	2.886	0	2.886	0	2.886	0	2.886	0	2.886	0	2.886	0		2.886	0	2.886	0	2.886	0	2.886	0	2.886	0	2.886	0	2.886	0	2.886	0	2.886	0	2.886	0	2.886	0					1627.79
3.357	0	3.357	0	3.357	0	3.357	0	3.357	0	3.357	0	3.357	0	3.357	0	3.357	0	3.357	0	3.357	0		3.357	0	3.357	0	3.357	0	3.357	0	3.357	0	3.357	0	3.357	0	3.357	0	3.357	0	3.357	0	3.357	0					1629.72
3.903	0	3.903	0	3.903	0	3.903	0	3.903	0	3.903	0	3.903	0	3.903	0	3.903	0	3.903	0	3.903	0		3.903	0	3.903	0	3.903	0	3.903	0	3.903	0	3.903	0	3.903	0	3.903	0	3.903	0	3.903	0	3.903	0					1631.65
4.539	0	4.539	0	4.539	0	4.539	0	4.539	0	4.539	0	4.539	0	4.539	0	4.539	0	4.539	0	4.539	0		4.539	0	4.539	0	4.539	0	4.539	0	4.539	0	4.539	0	4.539	0	4.539	0	4.539	0	4.539	0	4.539	0					1633.57
5.279	0	5.279	0	5.279	0	5.279	0	5.279	0	5.279	0	5.279	0	5.279	0	5.279	0	5.279	0	5.279	0		5.279	0	5.279	0	5.279	0	5.279	0	5.279	0	5.279	0	5.279	0	5.279	0	5.279	0	5.279	0	5.279	0					1635.5
6.139	0	6.139	0	6.139	0	6.139	0	6.139	0	6.139	0	6.139	0	6.139	0	6.139	0	6.139	0	6.139	0		6.139	0	6.139	0	6.139	0	6.139	0	6.139	0	6.139	0	6.139	0	6.139	0	6.139	0	6.139	0	6.139	0					1637.43
7.139	0	7.139	0	7.139	0	7.139	0	7.139	0	7.139	0	7.139	0	7.139	0	7.139	0	7.139	0	7.139	0		7.139	0	7.139	0	7.139	0	7.139	0	7.139	0	7.139	0	7.139	0	7.139	0	7.139	0	7.139	0	7.139	0					1639.36
8.302	0	8.302	0	8.302	0	8.302	0	8.302	0	8.302	0	8.302	0	8.302	0	8.302	0	8.302	0	8.302	0		8.302	0	8.302	0	8.302	0	8.302	0	8.302	0	8.302	0	8.302	0	8.302	0	8.302	0	8.302	0	8.302	0					1641.29
9.655	0	9.655	0	9.655	0	9.655	0	9.655	0	9.655	0	9.655	0	9.655	0	9.655	0	9.655	0	9.655	0		9.655	0	9.655	0	9.655	0	9.655	0	9.655	0	9.655	0	9.655	0	9.655	0	9.655	0	9.655	0	9.655	0					1643.22
11.23	0	11.23	0	11.23	0	11.23	0	11.23	0	11.23	0	11.23	0	11.23	0	11.23	0	11.23	0	11.23	0		11.23	0	11.23	0	11.23	0	11.23	0	11.23	0	11.23	0	11.23	0	11.23	0	11.23	0	11.23	0	11.23	0					1645.15
13.06	0	13.06	0	13.06	0	13.06	0	13.06	0	13.06	0	13.06	0	13.06	0	13.06	0	13.06	0	13.06	0		13.06	0	13.06	0	13.06	0	13.06	0	13.06	0	13.06	0	13.06	0	13.06	0	13.06	0	13.06	0	13.06	0					1647.07
15.18	0	15.18	0	15.18	0	15.18	0	15.18	0	15.18	0	15.18	0	15.18	0	15.18	0	15.18	0	15.18	0		15.18	0	15.18	0	15.18	0	15.18	0	15.18	0	15.18	0	15.18	0	15.18	0	15.18	0	15.18	0	15.18	0					1649
17.66	0	17.66	0	17.66	0	17.66	0	17.66	0	17.66	0	17.66	0	17.66	0	17.66	0	17.66	0	17.66	0		17.66	0	17.66	0	17.66	0	17.66	0	17.66	0	17.66	0	17.66	0	17.66	0	17.66	0	17.66	0	17.66	0					1650.93
20.53	0	20.53	0	20.53	0	20.53	0	20.53	0	20.53	0	20.53	0	20.53	0	20.53	0	20.53	0	20.53	0		20.53	0	20.53	0	20.53	0	20.53	0	20.53	0	20.53	0	20.53	0	20.53	0	20.53	0	20.53	0	20.53	0					1652.86
23.88	0	23.88	0	23.88	0	23.88	0	23.88	0	23.88	0	23.88	0	23.88	0	23.88	0	23.88	0	23.88	0		23.88	0	23.88	0	23.88	0	23.88	0	23.88	0	23.88	0	23.88	0	23.88	0	23.88	0	23.88	0	23.88	0					1654.79
27.77	0	27.77	0	27.77	0	27.77	0	27.77	0	27.77	0	27.77	0	27.77	0	27.77	0	27.77	0	27.77	0		27.77	0	27.77	0	27.77	0	27.77	0	27.77	0	27.77	0	27.77	0	27.77	0	27.77	0	27.77	0	27.77	0					1656.72
32.3	0	32.3	0	32.3	0	32.3	0	32.3	0	32.3	0	32.3	0	32.3	0	32.3	0	32.3	0	32.3	0		32.3	0	32.3	0	32.3	0	32.3	0	32.3	0	32.3	0	32.3	0	32.3	0	32.3	0	32.3	0	32.3	0					1658.65
37.56	0	37.56	0	37.56	0	37.56	0	37.56	0	37.56	0	37.56	0	37.56	0	37.56	0	37.56	0	37.56	0		37.56	0	37.56	0	37.56	0	37.56	0	37.56	0	37.56	0	37.56	0	37.56	0	37.56	0	37.56	0	37.56	0					1660.58
43.68	0	43.68	0	43.68	0	43.68	0	43.68	0	43.68	0	43.68	0	43.68	0	43.68	0	43.68	0	43.68	0		43.68	0	43.68	0	43.68	0	43.68	0	43.68	0	43.68	0	43.68	0	43.68	0	43.68	0	43.68	0	43.68	0					1662.5
50.79	0	50.79	0	50.79	0	50.79	0	50.79	0	50.79	0	50.79	0	50.79	0	50.79	0	50.79	0	50.79	0		50.79	0	50.79	0	50.79	0	50.79	0	50.79	0	50.79	0	50.79	0	50.79	0	50.79	0	50.79	0	50.79	0					1664.43
59.07	0	59.07	0	59.07	0	59.07	0	59.07	0	59.07	0	59.07	0	59.07	0	59.07	0	59.07	0	59.07	0		59.07	0	59.07	0	59.07	0	59.07	0	59.07	0	59.07	0	59.07	0	59.07	0	59.07	0	59.07	0	59.07	0					1666.36
68.69	0	68.69	0	68.69	0	68.69	0	68.69	0	68.69	0	68.69	0	68.69	0	68.69	0	68.69	0	68.69	0		68.69	0	68.69	0	68.69	0	68.69	0	68.69	0	68.69	0	68.69	0	68.69	0	68.69	0	68.69	0	68.69	0					1668.29
79.88	0	79.88	0	79.88	0	79.88	0	79.88	0	79.88	0	79.88	0	79.88	0	79.88	0	79.88	0	79.88	0		79.88	0	79.88	0	79.88	0	79.88	0	79.88	0	79.88	0	79.88	0	79.88	0	79.88	0	79.88	0	79.88	0					1670.22
92.89	0	92.89	0	92.89	0	92.89	0	92.89	0	92.89	0	92.89	0	92.89	0	92.89	0	92.89	0	92.89	0		92.89	0	92.89	0	92.89	0	92.89	0	92.89	0	92.89	0	92.89	0	92.89	0	92.89	0	92.89	0	92.89	0					1672.15
108	0	108	0	108	0	108	0	108	0	108	0	108	0	108	0	108	0	108	0	108	0		108	0	108	0	108	0	108	0	108	0	108	0	108	0	108	0	108	0	108	0	108	0					1674.08
125.6	0	125.6	0	125.6	0	125.6	0	125.6	0	125.6	0	125.6	0	125.6	0	125.6	0	125.6	0	125.6	0		125.6	0	125.6	0	125.6	0	125.6	0	125.6	0	125.6	0	125.6	0	125.6	0	125.6	0	125.6	0	125.6	0					1676
146.1	0	146.1	0	146.1	0	146.1	0	146.1	0	146.1	0	146.1	0	146.1	0	146.1	0	146.1	0	146.1	0		146.1	0	146.1	0	146.1	0	146.1	0	146.1	0	146.1	0	146.1	0	146.1	0	146.1	0	146.1	0	146.1	0					1677.93
169.9	0	169.9	0	169.9	0	169.9	0	169.9	0	169.9	0	169.9	0	169.9	0	169.9	0	169.9	0	169.9	0		169.9	0	169.9	0	169.9	0	169.9	0	169.9	0	169.9	0	169.9	0	169.9	0	169.9	0	169.9	0.02281	169.9	0					1679.86
197.6	18.63	197.6	0	197.6	0	197.6	6.211	197.6	0	197.6	0	197.6	0	197.6	0	197.6	0	197.6	0	197.6	0		197.6	0	197.6	0	197.6	0	197.6	0	197.6	0	197.6	0	197.6	0	197.6	0	197.6	0	197.6	0.09137	197.6	0					1681.79
229.8	43.63	229.8	0	229.8	13.38	229.8	31.21	229.8	0	229.8	0	229.8	0	229.8	0	229.8	0	229.8	0	229.8	0		229.8	0	229.8	0	229.8	0	229.8	0	229.8	0	229.8	0	229.8	0	229.8	0	229.8	0	229.8	0.1642	229.8	0					1683.72
267.2	31.37	267.2	1.402	267.2	38.38	267.2	43.79	267.2	0	267.2	11.45	267.2	0	267.2	0	267.2	11.55	267.2	0	267.2	0.1107		267.2	0	267.2	0	267.2	0	267.2	0	267.2	0	267.2	0	267.2	0	267.2	0	267.2	0	267.2	0.1892	267.2	0					1685.65
310.7	6.373	310.7	17.63	310.7	36.62	310.7	18.79	310.7	0	310.7	36.45	310.7	0.721	310.7	0	310.7	36.55	310.7	0	310.7	13.41		310.7	0	310.7	0	310.7	0	310.7	0	310.7	0	310.7	0	310.7	0	310.7	0.0678	310.7	0	310.7	0.2021	310.7	0					1687.58
361.3	0	361.3	39.83	361.3	11.62	361.3	0	361.3	0	361.3	38.55	361.3	12.83	361.3	0	361.3	38.45	361.3	1.512	361.3	38.19		361.3	0.09834	361.3	0.0163	361.3	0	361.3	0.06139	361.3	0	361.3	0	361.3	0.07975	361.3	0.3969	361.3	0	361.3	0.3401	361.3	0.005825					1689.5
420.2	0	420.2	32.37	420.2	0	420.2	0	420.2	1.871	420.2	13.55	420.2	36.38	420.2	3.333	420.2	13.45	420.2	14.8	420.2	36.59		420.2	0.5976	420.2	0.4373	420.2	1.105	420.2	0.4868	420.2	0.9558	420.2	0.6982	420.2	0.8622	420.2	1.193	420.2	0.3201	420.2	0.81	420.2	0.5801					1691.43
488.7	0	488.7	8.773	488.7	0	488.7	0	488.7	11.51	488.7	0	488.7	37.17	488.7	16.01	488.7	0	488.7	36.78	488.7	11.7		488.7	1.872	488.7	2.109	488.7	5.766	488.7	1.778	488.7	5.042	488.7	3.798	488.7	3.315	488.7	2.564	488.7	1.8	488.7	1.846	488.7	2.888					1693.36
568.3	0	568.3	0	568.3	0	568.3	0	568.3	28.03	568.3	0	568.3	12.89	568.3	32.22	568.3	0	568.3	35.2	568.3	0		568.3	4.339	568.3	5.772	568.3	14.66	568.3	4.45	568.3	13.16	568.3	10.4	568.3	7.816	568.3	4.696	568.3	5.281	568.3	3.807	568.3	7.618					1695.29
660.9	0	660.9	0	660.9	0	660.9	0	660.9	33.75	660.9	0	660.9	0	660.9	31.88	660.9	0	660.9	11.71	660.9	0		660.9	8.627	660.9	11.89	660.9	24.51	660.9	9.106	660.9	22.96	660.9	19.58	660.9	14.14	660.9	8.07	660.9	11.24	660.9	7.35	660.9	14.69					1697.22
768.5	0	768.5	0	768.5	0	768.5	0	768.5	20.1	768.5	0	768.5	0	768.5	14.44	768.5	0	768.5	0	768.5	0		768.5	14.07	768.5	18.73	768.5	27.5	768.5	14.91	768.5	27.38	768.5	26.06	768.5	19.82	768.5	12.17	768.5	17.95	768.5	12.17	768.5	21.33					1699.15
893.8	0	893.8	0	893.8	0	893.8	0	893.8	4.738	893.8	0	893.8	0	893.8	2.114	893.8	0	893.8	0	893.8	0		893.8	17.79	893.8	21.76	893.8	18.84	893.8	18.69	893.8	20.51	893.8	23.08	893.8	20.5	893.8	14.86	893.8	21.05	893.8	16.03	893.8	22.38					1701.08
1039	0	1039	0	1039	0	1039	0	1039	0	1039	0	1039	0	1039	0	1039	0	1039	0	1039	0		1039	17.8	1039	18.84	1039	6.728	1039	18.39	1039	8.513	1039	12.53	1039	15.54	1039	14.89	1039	18.51	1039	17.22	1039	16.79
1209	0	1209	0	1209	0	1209	0	1209	0	1209	0	1209	0	1209	0	1209	0	1209	0	1209	0		1209	15.11	1209	12.54	1209	0.8904	1209	15.22	1209	1.491	1209	3.538	1209	8.726	1209	13.22	1209	12.79	1209	16.31	1209	8.935
1406	0	1406	0	1406	0	1406	0	1406	0	1406	0	1406	0	1406	0	1406	0	1406	0	1406	0		1406	10.36	1406	6.097	1406	0	1406	10.14	1406	0	1406	0.3128	1406	3.387	1406	9.825	1406	6.669	1406	12.8	1406	3.097
1635	0	1635	0	1635	0	1635	0	1635	0	1635	0	1635	0	1635	0	1635	0	1635	0	1635	0		1635	4.655	1635	1.687	1635	0	1635	4.408	1635	0	1635	0	1635	0.671	1635	5.025	1635	2.079	1635	6.896	1635	0.5207
1901	0	1901	0	1901	0	1901	0	1901	0	1901	0	1901	0	1901	0	1901	0	1901	0	1901	0		1901	1.162	1901	0.1231	1901	0	1901	1.03	1901	0	1901	0	1901	0	1901	1.708	1901	0.216	1901	2.565	1901	0
2211	0	2211	0	2211	0	2211	0	2211	0	2211	0	2211	0	2211	0	2211	0	2211	0	2211	0		2211	0.1895	2211	0	2211	0	2211	0.1477	2211	0	2211	0	2211	0	2211	0.5112	2211	0	2211	0.9049	2211	0
2571	0	2571	0	2571	0	2571	0	2571	0	2571	0	2571	0	2571	0	2571	0	2571	0	2571	0		2571	0.005584	2571	0	2571	0	2571	0	2571	0	2571	0	2571	0	2571	0.08924	2571	0	2571	0.2434	2571	0
2990	0	2990	0	2990	0	2990	0	2990	0	2990	0	2990	0	2990	0	2990	0	2990	0	2990	0		2990	0	2990	0	2990	0	2990	0	2990	0	2990	0	2990	0	2990	0.07362	2990	0	2990	0.03397	2990	0
3477	0	3477	0	3477	0	3477	0	3477	0	3477	0	3477	0	3477	0	3477	0	3477	0	3477	0		3477	0	3477	0	3477	0	3477	0	3477	0	3477	0	3477	0.05243	3477	0.456	3477	0	3477	0	3477	0
4043	0	4043	0	4043	0	4043	0	4043	0	4043	0	4043	0	4043	0	4043	0	4043	0	4043	0		4043	0.1678	4043	0	4043	0	4043	0.03283	4043	0	4043	0	4043	0.4297	4043	1.473	4043	0.07568	4043	0	4043	0
4702	0	4702	0	4702	0	4702	0	4702	0	4702	0	4702	0	4702	0	4702	0	4702	0	4702	0		4702	0.999	4702	0	4702	0	4702	0.3263	4702	0	4702	0	4702	1.611	4702	3.387	4702	0.6001	4702	0	4702	0.2925
5468	0	5468	0	5468	0	5468	0	5468	0	5468	0	5468	0	5468	0	5468	0	5468	0	5468	0		5468	1.495	5468	0	5468	0	5468	0.554	5468	0	5468	0	5468	2.142	5468	3.81	5468	0.9732	5468	0	5468	0.5851
6358	0	6358	0	6358	0	6358	0	6358	0	6358	0	6358	0	6358	0	6358	0	6358	0	6358	0		6358	0.6635	6358	0	6358	0	6358	0.2606	6358	0	6358	0	6358	0.9084	6358	1.514	6358	0.4487	6358	0	6358	0.2925
7394	0	7394	0	7394	0	7394	0	7394	0	7394	0	7394	0	7394	0	7394	0	7394	0	7394	0		7394	0	7394	0	7394	0	7394	0	7394	0	7394	0	7394	0	7394	0	7394	0	7394	0	7394	0
8599	0	8599	0	8599	0	8599	0	8599	0	8599	0	8599	0	8599	0	8599	0	8599	0	8599	0		8599	0	8599	0	8599	0	8599	0	8599	0	8599	0	8599	0	8599	0	8599	0	8599	0	8599	0
10000	0	10000	0	10000	0	10000	0	10000	0	10000	0	10000	0	10000	0	10000	0	10000	0	10000	0		10000	0	10000	0	10000	0	10000	0	10000	0	10000	0	10000	0	10000	0	10000	0	10000	0	10000	0
[truncated: 162 more columns]
